# Supplementary material for: Comprehensive analysis of formin gene family highlights candidate genes related to pollen cytoskeleton and male fertility in wheat (Triticum aestivum L.)
Source: BMC Genomics. 2021 Jul 24;22:570. doi: 10.1186/s12864-021-07878-7 (PMC8305537; doi:10.1186/s12864-021-07878-7)
Supplement: Supplementary file 5 — Additional file 5: Table S1. The interaction of miRNAs with TaFH genes. Table S2. The primers of the qRT-RCR in TaFHs. [file 12864_2021_7878_MOESM5_ESM.xlsx]

## Sheet: TableS1
Table S2. The interaction of miRNAs with Formin genes
Target gene	miRNA	miRNA_aligned_fragment	Target_aligned_fragment	Inhibition
TaFH1-A	tae-miR167b	5’-UGAAGCUGACAGCAUGAUCUA-3’	3530-GAGGUUCUGCUGUUGGAUUCA-3550	Cleavage
TaFH1-B	tae-miR167b	5’-UGAAGCUGACAGCAUGAUCUA-3’	3569-GAGGUUCUGCUGUUGGAUUCA-3589	Cleavage
TaFH1-D	tae-miR167b	5’-UGAAGCUGACAGCAUGAUCUA-3’	3569-GAGGUUCUGCUGUUGGAUUCA-3589	Cleavage
TaFH2-A	tae-miR167a	5’-UGAAGCUGCCAGCAUGAUCUA-3’	599-GAGGUUCUGCUGUUGGCUUCA-619	Cleavage
	tae-miR167b	5’-UGAAGCUGACAGCAUGAUCUA-3’	599-GAGGUUCUGCUGUUGGCUUCA-619	Cleavage
	tae-miR167c-5p	5’-UGAAGCUGCCAGCAUGAUCUGC-3’	598-CGAGGUUCUGCUGUUGGCUUCA-619	Cleavage
TaFH2-B	tae-miR167a	5’-UGAAGCUGCCAGCAUGAUCUA-3’	2243-GAGGUUCUGCUGUUGGCUUCA-2263	Cleavage
	tae-miR167b	5’-UGAAGCUGACAGCAUGAUCUA-3’	2243-GAGGUUCUGCUGUUGGCUUCA-2263	Cleavage
	tae-miR167c-5p	5’-UGAAGCUGCCAGCAUGAUCUGC-3’	2242-CGAGGUUCUGCUGUUGGCUUCA-2263	Cleavage
TaFH2-D	tae-miR167a	5’-UGAAGCUGCCAGCAUGAUCUA-3’	599-GAGGUUCUGCUGUUGGCUUCA-619	Cleavage
	tae-miR167b	5’-UGAAGCUGACAGCAUGAUCUA-3’	599-GAGGUUCUGCUGUUGGCUUCA-619	Cleavage
	tae-miR167c-5p	5’-UGAAGCUGCCAGCAUGAUCUGC-3’	598-CGAGGUUCUGCUGUUGGCUUCA-619	Cleavage
TaFH3-A	tae-miR1120b-3p	5’-UUCUUAUAUUGUGGGACAGAG-3’	283-UUCUGUCCUACGAAAGAGGAA-303	Cleavage
TaFH3-B	tae-miR1120b-3p	5’-UUCUUAUAUUGUGGGACAGAG-3’	283-UUCUGUCCUACGAAAGAGGAA-303	Cleavage
TaFH3-D	tae-miR1120b-3p	5’-UUCUUAUAUUGUGGGACAGAG-3’	283-UUCUGUCCUACAAAAGAGGAA-303	Cleavage
TaFH4-A	tae-miR9679-5p	5'-CAGAACCAGAAUGAGUAGCUC-3'	1100-UGGCUGCUUCUGUUGGUUCUG-1120	Translation
TaFH4-B	tae-miR9679-5p	5'-CAGAACCAGAAUGAGUAGCUC-3'	1097-UGGCUGCUUCUGUUGGUUCUG-1117	Translation
TaFH5-A	tae-miR9781	5'-UUUUGUCACAUAUAAUACAUA-3'	668-UGUGUGGGAUGUGUGACGAAG-688	Cleavage
TaFH5-B	tae-miR9781	5'-UUUUGUCACAUAUAAUACAUA-3'	671-UGUGUGGGAUGUGUGACGAAG-691	Cleavage
TaFH6-D	tae-miR9677a	5'-UGGCCGUUGGUAGAGUAGGAGA-3'	1660-AGGCCAGCUCUGCCGACGCCCA-1681	Cleavage
TaFH8-A	tae-miR9675-3p	5'-UUUAUGAUCACUCUCGUUUUG-3'	381-GAAGCUGAAGGUGAUCAUGAA-401	Cleavage
TaFH9-B	tae-miR172c	5’-AGGAUCUUGAUGAUGCUGCAG-3’	1538-AAUCAGGAUCAUCAACAUCUU-1558	Cleavage
TaFH9-D	tae-miR172c	5’-AGGAUCUUGAUGAUGCUGCAG-3’	1538-AAUCAGGAUCAUCAACAUCUU-1558	Cleavage
TaFH9-D	tae-miR444a	5’-UUGCUGCCUCAAGCUUGCUGC-3’	2544-GAAGCUAGCUGGGGCCAGCAA-2564	Translation
TaFH10-A	tae-miR9661-5p	5'-UGAAGUAGAGCAGGGACCUCA-3'	2304-GAAGGUCCUUGAUCUGGUUCA-2324	Translation

## Sheet: TableS2
Table S1. The primers of the qRT-RCR in TaFHs
Gene name	Primer sequence
TaFH1	F: CAGGCAGAGTAGTAGTTCCAGGTAA
	R: GTCTCCGAAGCATTCAGGTCC
TaFH2	F: TGAAGCCAACAGCAGAACCTC
	R: TTACGGCAGATAATGCAGACCA
TaFH3	F: CCACCATCTTTTCCTCGCCT
	R: CGAAAGCATCGAATCCAAGC
TaFH4	F: GTGTTCCACCCAATCGTCTACTT
	R: CATCATCTCCGTGCTGCTCTT
TaFH5	F: GAACAACTGCGGCATCATC
	R: TTTCAGGATCTTCATGGTGGTCA
TaFH6	F: GCGGTGACAAAGAATAATGTGAT
	R: ACAGGATGAAGATGCTGAGGAGG
TaFH7	F: CCGCCACCACCATCACTG
	R: TTCACCTCCGACCCCAGC
TaFH8	F: CAGCACCAGAATCATCAAGGAAC
	R: AGCATTGGCGGAGGAACAGC
TaFH9	F: GCTGCCAAGCATACCAAAGTGA
	R: CCTCCTGATGAGCCTGAAACTT
TaFH10	F: GCTGCCAAGCATACCAAAGTGA
	R: CCTCCTGATGAGCCTGAAACTT
18S	F: CGCGCGCTACGGCTTTGACCTA
	R: CGGCAGATTCCCACGCGTTACG
